# Supplementary material for: Antidepressant Effects of Ginsenoside Rc on L-Alpha-Aminoadipic Acid-Induced Astrocytic Ablation and Neuroinflammation in Mice
Source: Int J Mol Sci. 2024 Sep 6;25(17):9673. doi: 10.3390/ijms25179673 (PMC11396248; doi:10.3390/ijms25179673)
Supplement: Supplementary file 1 [file ijms-25-09673-s001.zip]

Archive with 1 entries (1 files):
- ijms-3122619-supplementary.pdf
